# Supplementary material for: Factors Associated with Frailty in Patients with Active Inflammatory Bowel Disease: A Single-Center Observational Study
Source: Medicina (Kaunas). 2026 Jun 21;62(6):1194. doi: 10.3390/medicina62061194 (PMC13302993; doi:10.3390/medicina62061194)
Supplement: Supplementary file 1 [file medicina-62-01194-s001.zip]

Archive with 1 entries (1 files):
- medicina-4334800-supplementary.pdf
